# Supplementary material for: Thrombin Preconditioning Improves the Therapeutic Efficacy of Mesenchymal Stem Cells in Severe Intraventricular Hemorrhage Induced Neonatal Rats
Source: Int J Mol Sci. 2022 Apr 18;23(8):4447. doi: 10.3390/ijms23084447 (PMC9030410; doi:10.3390/ijms23084447)
Supplement: Supplementary file 1 [file ijms-23-04447-s001.zip]

Archive with 1 entries (1 files):
- ijms-1657970-supplementary.pdf
